# Supplementary material for: Toxoplasma gondii Genetic Diversity in Mediterranean Dolphins
Source: Pathogens. 2022 Aug 12;11(8):909. doi: 10.3390/pathogens11080909 (PMC9416038; doi:10.3390/pathogens11080909)
Supplement: Supplementary file 1 [file pathogens-11-00909-s001.zip]

Archive with 1 entries (1 files):
- pathogens-1839377-supplementary.pdf
